# Supplementary material for: Fabrication of Metasurfaces on Building Construction Materials for Potential Electromagnetic Applications in the Microwave Band
Source: Materials (Basel). 2022 Oct 19;15(20):7315. doi: 10.3390/ma15207315 (PMC9611122; doi:10.3390/ma15207315)
Supplement: Supplementary file 1 [file materials-15-07315-s001.zip]

Archive with 1 entries (1 files):
- materials-1906277-supplementary.pdf
